# Supplementary material for: Clinical Utility of Prostate Health Index for Diagnosis of Prostate Cancer in Patients with PI-RADS 3 Lesions
Source: Cancers (Basel). 2022 Aug 29;14(17):4174. doi: 10.3390/cancers14174174 (PMC9454669; doi:10.3390/cancers14174174)
Supplement: Supplementary file 1 [file cancers-14-04174-s001.zip]

Archive with 1 entries (1 files):
- cancers-1780149-supplementary.pdf
